# Supplementary material for: Acquired von Willebrand syndrome in cardiogenic shock patients on mechanical circulatory microaxial pump support
Source: PLoS One. 2017 Aug 14;12(8):e0183193. doi: 10.1371/journal.pone.0183193 (PMC5555672; doi:10.1371/journal.pone.0183193)
Supplement: S2 File — (XLSX) [file pone.0183193.s002.xlsx]

## Sheet: vWD
	Impella Anlage	Impella ex	vWD	Laufrate P-L/min	Time Impella-1.vWD	Thrombos (Tsd/µL)	VWF:CB (ELISA) %	VWF:Ag (ELISA) %	Ratio VWF:CB / VWF:Ag	VWF:Akt	VWF:Ag	VWF:Akt / VWF:Ag	große Multimere Pat (Normalplasma)	mittelgroße Multimere Pat (Normalplasma)	kleine Multimere Pat (Normalplasma)
1	11.08., 20:13	19.08.	12.08., 09:12	P8 / 2,4	13h	92	271	385	0.7	221.9	385	0.58
			19.08., 07:38	P2 / 1,6		18	207	295	0.7	235.7	364	0.65
			23.08., 05:00		4d nach ex	74	333	315	1.06	525.8	>400	1
2	14.08., 19:54	19.08.	15.08., 06:21	P8 / 3,1	10,5h	267	259	299	0.87	128.1	362	0.35
			19.08., 08:30	P2 / 1,4		153	428	556	0.77	138	>400	0.35
			23.08., 05:00		7d nach ex	207	752	736	1.02	>600	>400	1.5
3	22.07., 15:18	01.08.	25.07., 14:00	P8 / 3,0	71h	181	292	480	0.61	294.9	>400	0.59
			01.08., 05:00	P2 / 1,5		114	238	338	0.7	137	392	0.35
			03.08., 05:00		12d nach ex	150	278	310	0.9	467.7	>400	0.94
4	20.09., 19:11	21.09.+	21.09., 00:37	P8/2,4	5,5h	197	191	289	0.66	199.1	313	0.64
5	27.10., 14:02 CP	27.10., 15:01	27.10., 15:32		90min	155	191	211	0.9	178.4	178	1
6	13.10., 14:22	15.10., 15:51	13.10., 13:51		vor	186	342	311	1.1	302	313	0.96	28,0 (42,2)	37,4 (34,7)	34,6 (23,1)
			14.10., 11:53	P6 / 2,1	21,5h	190	172	240	0.72	187.6	324	0.58	3,9 (42,2)	43,3 (34,7)	52,9 (23,1)
			17.10., 08:39		40,5h nach ex	187	256	277	0.92	293.1	372	0.79	22,1 (42,2)	37,6 (34,7)	40,3 (23,1)
7	11.10., 12:36	19.10., 15:20	11.10., 15:14	P8 / 3,0	158min	182	167	224	0.75	238.5	277	0.86	12,0 (35,2)	43,6 (30,9)	44,4 (33,9)
			12.10., 16:16	P6 / 2,7		104	95	149	0.64	130.7	153	0.85	7,8 (35,2)	45,9 (30,9)	46,3 (33,9)
			20.10., 18:39		27h nach ex	93	568	568	1	>600	>400
8	25.10., 15:00 CP	25.10., 16:27	25.10., 17:20		140min (60min post impella ex!)	125	129	159	0.81	146.6	150	0.98
9	09.11., 19:35	11.11.+	10.11., 20:39	P4/1,6	23h	108	205	239	0.86	175	206	0.85
10	02.11., 17:42	08.11., 11:21	02.11., 18:15		33min	234	301	350	0.86	296.2	>400	0.74	22,8 (28,4)	36,6 (38,8)	40,6 (32,9)
			02.11., 19:15	P4 / 1,9	93min	243	217	318	0.68	162.1	358	0.45	9,0 (28,4)	39,0 (38,8)	52,0 (32,9)
			02.11., 23:15	P4 / 1,9		178	95	149	0.64	115.7	307	0.38	6,0 (28,4)	31,6 (38,8)	62,4 (32,9)
			03.11., 19:00	P4 / 2,1		102	83	148	0.56	88.7	153	0.58	9,5 (26,0)	41,2 (40,4)	49,3 (33,6)
			08.11., 17:27		6h nach ex	66	285	283	1	233.4	294	0.79	19,4 (28,1)	41,1 (38,0)	39,5 (33,9)
11	08.11., 13:53	10.11., 20:50	08.11., 17:22	P8 / 3,1	3,5h	285	152	182	0.84	116	138	0.84	16,3 (33,2)	38,7 (34,7)	45,0 (32,1)
			09.11., 07:00	P8 / 3,2	17h	244	144	170	0.85	123.1	163	0.76	20,2 (33,2)	38,1 (34,7)	41,7 (32,1)
			10.11., 07:00	P6 / 2,7		214				126.5	166	0.76
			10.11., 20:37			183				139	155	0.9
			11.11., 22:58							240	191	1.26
12	10.12., 00:10	17.12.	10.12., 18:26	P6/2,5	18h	165	101	100	0.99	89.9	129	0.7
13	19.01., 17:30	02.02. +	19.01., 17:00		vor	173				343.5	342	1
	vav-ECMO 27.01.		19.01., 18:30	P8/3,3	60min					245.2	335	0.73
			19.01., 21:00	P8/3,2	210min	156				236	358	0.66
14	21.01., 21:09	30.01., 17:00	23.01., 14:00	P8/3,2	41h	147	105	130	0.81	124.7	180	0.69
			30.01., 18:30		90min post	114	347	361	0.96	329.9	366	0.9
15	02.02., 18:34	02.02., 19:05	02.02., 18:00		vor	91				354.4	268	1.32
			02.02., 19:28		60min/35min nach	105	232	224	1.04	307	276	1.1
			03.02., 09:21		13h nach	130	347	337	1.03	570.6	>400	1.33
16	01.02., 14:44	03.02., 14:45	01.02., 15:50		60min	274				474.4	>400	0.94
			01.02., 16:17!?	P2/1,7	80min	274	372	414	0.89	255.4	298	0.86	29,1 (34,5)	45,5 (40,7)	25,4 (24,7)
			03.02., 09:20			48	223	228	0.98	283.5	268	1.1	24,0 (34,5)	48,1 (40,7)	27,9 (24,7)
			03.02., 16:13		90min nach	43	269	304	0.88	490	>400	0.98
17	18.02., 01:18	27.02., 18:00	24.02., 12:00	P8/3,3	155h	70	88	119	0.74	99	163	0.61	6,1 (35,6)	55,5 (40,2)	38,4 (24,2)
			27.02., 19:12		72min nach	61				126.7	159	0.8
			28.02., 07:00		13h nach	75	141	161	0.88	141.1	165	0.85	26,4 (35,6)	44,8 (40,2)	28,8 (24,2)
18	24.02., 01:18	26.02. +	24.02., 12:07	P6/1,6	11h	154	211	276	0.76	226.2	279	0.81
19	03.03., 13:50 RP+CP	09.03., 11:45 RP	06.03., 10:15		72h	125	233	333	0.7	180.7	312	0.58
			09.03., 10:20			91				161.2	291	0.55
		21.03. +	09.03., 15:15			91				157.2	286	0.55
20	06.03., 04:55	10.03., 11:50	06.03., 10:15	P8/3,1	320min	215	259	267	0.97	228.9	282	0.81
			09.03., 10:20	P6/2,6		102				129	198	0.65
			10.03., 18:40		9h nach	99				225	258	0.87
21	23.03., 01:47	29.03., 14:42	23.03., 7:15	P8/3,6	330min	203				183.7	275	0.67
			29.03., 09:00	P6/3,1	6d	78	410	463	0.89	246.8	329	0.75	8,7 (27,8)	47,0 (34,1)	44,3 (38,2)
			29.03., 16:00		2h nach	78	327	370	0.88	270.5	350	0.77	13,2 (27,8)	46,9 (34,1)	40,0 (38,2)

## Sheet: Patient characteristics
Age (yrs)	Sex	Diagnosis	Duration of Impella	Hypothermia (yes/no)	Outcome	antiplatelet therapy	blood products
								CS = cardiogenic shock
58	m	OHCA , CS	8d	yes	survived	ASS	6 ec, 2 pc, epistaxis
74	m	CS, STEMI	5d	no	survived	ASS, Prasugrel	20 ec, NO during impella implant
73	f	CS, left ventricular heart failure	10d	no	survived	ASS	6 ec, 5 during impella hämorrh. PE, Macrohaematuria
75	m	OHCA, CS, STEMI	1d	yes	died	ASS, Prasugrel	0
75	m	protected PCI	1h	no	survived	ASS, Clopidogrel	0
65	m	protected PCI	3d	no	survived	ASS, Clopidogrel	0
80	m	OHCA, CS	8d	yes	survived	ASS, Clopidogrel	19 ec, 11 during impella, 1 pc; epistaxis, hämorrh PE
80	m	protected PCI	1,5h	no	survived	ASS, Clopidogrel	0
76	m	IHCA, MI, CS	2d	yes	died	ASS, Prasugrel	6 ec, epistaxis
49	m	OHCA, STEMI	6d	yes	survived	ASS, Prasugrel	8 ec, diffuse..
84	m	CS, MI	3d	no	survived	ASS, Clopidogrel	0
55	f	OHCA, susp myocarditis	8d	yes	survived	no APT	6 ec, impella puncture site associated bleeding
59	f	CS, MI	14d	no	died	ASS, Prasugrel	MEMO: Hematemisis/oropharyngeal bleeding; 11 ec
49	m	OHCA, CS, MI	9d	yes	survived	ASS, Prasugrel	8 ec
77	m	protected PCI	30min	no	died	ASS, Clopidogrel	0
76	m	OHCA, CS, MI	2d	yes	died	ASS, Prasugrel	! Severe haemorraghic complications, 16ec, 10 during impella, 2 FFPs, 2PCs
77	m	IHCA, CS, MI	9d	no	survived	ASS, Prasugrel	11 ec, 5 during impella, suvmassive endobronchial bleeding
62	f	CS, MI	2d	no	died	ASS, Prasugrel	2 ec, impella puncture site associated bleeding
77	m	CS, subacute MI	18d	no	died	ASS, Prasugrel (Clopidogrel)	22 ec
54	m	DCM, WACH-Impella	4d	no	survived	no APT	0
62	m	CS, MI	6d	no	survived	ASS, Prasugrel	0
